# Supplementary material for: Reliability, validity and responsiveness of the Chinese version of the Rotator Cuff Quality of Life Index (RC-QOL) in patients with rotator cuff disorders
Source: PLoS One. 2018 Nov 8;13(11):e0206347. doi: 10.1371/journal.pone.0206347 (PMC6224054; doi:10.1371/journal.pone.0206347)
Supplement: S2 Table — (XLSX) [file pone.0206347.s004.xlsx]

## Sheet: Sheet1
RC-QOL
symptoms and physical complaints																	work-related concerns					sprots and recreation					Lifestyle						social and emotional aspects						Total
1	2	3	4	5	6	7	8	9	10	11	12	13	14	15	16	Subscore	17	18	19	20	Subscore	21	22	23	24	Subscore	25	26	27	28	29	Subscore	30	31	32	33	34	Subscore
58	65	62	69	54	41	45	49	56	58	65	52	31	28	41	25	49.9375	42	41	45	55	45.75	42	31	26	42	35.25	38	65	62	48	32	49	56	55	12	41	55	43.8	46.6765
60	50	41	44	32	55	54	59	61	72	77	51	42	33	30	37	49.875	50	45	42	43	45	55	36	65	41	49.25	55	50	50	50	52	51.4	54	59	61	36	45	51	49.6176
43	41	52	55	56	62	38	47	10	21	15	55	35	45	40	35	40.625	40	36	20	45	35.25	25	66	20	30	35.25	44	25	45	50	35	39.8	45	50	54	52	50	50.2	40.6471
65	66	45	40	30	25	20	20	30	40	43	40	46	45	41	44	40	52	32	50	37	42.75	43	41	52	55	47.75	38	47	51	52	15	40.6	46	46	49	51	55	49.4	42.7059
30	31	33	42	47	68	56	42	12	11	10	42	33	20	21	15	32.0625	41	32	35	26	33.5	25	29	33	31	29.5	35	41	25	36	35	34.4	62	48	23	25	51	41.8	33.7059
31	33	35	22	13	19	41	42	35	26	27	20	22	24	36	30	28.5	40	41	30	15	31.5	30	55	20	22	31.75	52	55	62	81	51	60.2	44	45	32	61	48	46	36.4706
14	15	20	22	26	7	16	22	24	29	31	33	35	46	44	41	26.5625	16	44	15	42	29.25	40	41	19	21	30.25	27	24	41	25	43	32	50	31	64	72	77	58.8	32.8529
15	11	10	12	22	25	29	33	31	35	41	45	66	35	42	13	29.0625	57	66	71	68	65.5	26	54	12	10	25.5	15	20	52	23	23	26.6	29	58	24	48	62	44.2	34.7941
89	64	72	77	78	52	35	59	68	85	82	83	91	73	45	46	68.6875	35	59	68	85	61.75	58	62	82	44	61.5	69	62	48	75	50	60.8	12	29	12	37	12	20.4	58.7647
82	88	92	44	45	60	77	88	92	44	82	88	92	44	45	48	69.4375	62	61	76	75	68.5	52	82	48	92	68.5	49	68	80	82	51	66	91	53	42	87	68	68.2	68.5294
21	23	14	13	11	5	22	28	28	31	30	54	34	45	23	12	24.625	22	3	11	25	15.25	23	42	3	14	20.5	13	11	15	31	13	16.6	8	15	90	23	25	32.2	22.9706
54	50	70	69	62	48	55	50	51	49	68	80	82	51	58	82	61.1875	78	44	72	77	67.75	59	68	65	82	68.5	47	32	81	88	95	68.6	92	81	62	68	78	76.2	66.1176
77	78	52	35	59	68	59	42	37	89	59	42	37	89	88	50	60.0625	71	73	45	66	63.75	72	59	79	37	61.75	32	81	88	55	90	69.2	78	75	52	72	72	69.8	63.4706
69	62	48	55	50	51	64	72	77	78	64	72	77	78	52	77	65.375	72	61	58	82	68.25	57	54	72	77	65	44	48	62	82	88	64.8	62	69	92	77	65	73	66.7059
10	22	3	2	23	42	3	15	16	21	22	25	22	35	2	6	16.8125	5	22	28	28	20.75	8	11	15	54	22	34	25	23	12	34	25.6	20	15	12	45	48	28	20.8235
12	10	15	20	22	23	23	27	38	16	44	15	42	51	42	16	26	34	32	20	15	25.25	19	41	42	35	34.25	26	27	20	42	24	27.8	78	52	35	59	68	58.4	31.9118
45	48	59	52	50	34	36	22	20	15	12	45	22	24	24	29	33.5625	65	51	85	86	71.75	21	27	24	51	30.75	15	42	51	42	16	33.2	32	32	79	82	89	62.8	41.9706
42	44	48	62	82	88	92	44	45	60	77	78	72	40	42	83	62.4375	72	64	45	60	60.25	70	69	62	50	62.75	52	75	42	57	89	63	100	72	66	70	92	80	64.8824
11	5	22	28	28	15	21	22	25	22	25	22	30	33	14	5	20.5	13	25	14	23	18.75	16	11	22	15	16	3	2	23	42	23	18.6	32	44	25	32	21	30.8	21
47	32	81	88	95	90	50	70	69	62	50	70	69	62	48	73	66	50	70	69	62	62.75	52	77	78	64	67.75	82	83	91	53	45	70.8	54	52	62	68	78	62.8	66.0588
13	19	41	42	35	26	27	31	33	35	22	13	19	41	45	48	30.625	23	23	27	41	28.5	23	23	27	38	27.75	45	22	24	24	29	28.8	35	32	33	34	51	37	30.7059
62	82	88	92	44	45	32	61	48	65	32	81	88	95	90	82	67.9375	72	52	42	83	62.25	47	32	81	88	62	64	72	77	78	52	68.6	60	61	82	81	32	63.2	65.9706
54	59	61	72	77	41	44	32	55	54	59	41	40	50	31	24	49.625	46	45	45	47	45.75	62	44	41	40	46.75	25	36	61	51	77	50	60	46	55	50	45	51.2	49.1176
54	51	48	44	46	35	33	56	68	54	51	48	31	32	35	43	45.5625	41	55	40	50	46.5	34	56	65	41	49	54	51	48	44	46	48.6	35	42	65	46	65	50.6	47.2647
45	45	50	50	40	40	40	50	60	40	40	50	50	60	50	40	46.875	66	52	31	26	43.75	46	35	33	56	42.5	41	42	51	45	50	45.8	52	55	56	22	50	47	45.8529
31	32	35	33	56	68	54	51	48	44	46	41	49	51	57	62	47.375	40	52	55	40	46.75	41	71	36	42	47.5	40	42	40	43	43	41.6	54	51	28	36	20	37.8	45.0588
45	47	49	51	55	52	50	51	45	46	46	45	43	52	58	42	48.5625	52	34	49	56	47.75	28	14	52	20	28.5	42	51	44	47	45	45.8	95	86	81	67	72	80.2	50.3529
55	58	54	52	50	45	40	35	40	45	50	55	57	59	42	41	48.625	43	31	67	43	46	41	26	25	43	33.75	42	21	60	65	55	48.6	81	72	88	55	22	63.6	48.7647
10	21	15	55	35	45	40	35	30	32	33	35	40	41	56	46	35.5625	47	41	25	40	38.25	45	50	35	40	42.5	56	55	12	24	25	34.4	35	34	56	65	41	46.2	38.0882
25	20	20	30	40	43	60	46	55	25	20	30	34	33	45	52	36.125	43	52	37	44	44	60	56	55	12	45.75	10	21	65	55	35	37.2	40	40	50	50	40	44	39.5
44	37	36	35	42	41	44	25	15	65	45	40	55	50	45	42	41.3125	25	61	24	55	41.25	33	35	40	40	37	35	25	62	30	34	37.2	67	43	51	55	54	54	42.0588
60	56	55	12	24	25	30	33	35	52	55	56	62	38	47	45	42.8125	25	45	46	50	41.5	41	44	25	45	38.75	43	41	32	55	56	45.4	44	46	31	49	61	46.2	43.0588
25	62	69	72	77	65	66	50	31	62	35	32	33	34	51	60	51.5	43	55	68	43	52.25	43	44	45	78	52.5	55	35	60	67	57	54.8	38	16	44	12	10	24	48.1471
43	32	32	79	82	59	57	35	43	44	45	78	75	52	72	73	56.3125	70	44	35	57	51.5	81	32	32	79	56	57	61	56	25	62	52.2	45	55	46	55	50	50.2	54.2059
50	55	35	60	67	57	54	52	62	68	78	76	81	50	52	44	58.8125	51	66	42	55	53.5	45	55	35	60	48.75	35	63	44	45	78	53	40	50	50	70	60	54	55.4412
51	60	61	82	81	32	32	79	57	41	36	25	62	79	50	76	56.5	52	50	56	66	56	72	77	65	66	70	25	55	82	65	35	52.4	35	26	27	31	33	30.4	53.5882
95	39	30	66	45	55	35	60	35	43	44	45	78	75	81	32	53.625	82	81	32	32	56.75	32	50	76	66	56	42	40	76	42	58	51.6	59	42	37	89	88	63	55.3529
25	62	69	72	77	65	66	50	57	43	42	40	36	42	38	78	53.875	62	68	38	69	59.25	32	50	76	66	56	35	32	63	64	71	53	24	29	31	64	75	44.6	53.2647
57	54	52	62	68	78	76	81	77	50	25	55	50	65	35	58	58.9375	41	57	50	65	53.25	61	42	95	39	59.25	51	57	43	62	40	50.6	42	40	41	19	21	32.6	53.2059
40	36	42	32	50	76	66	59	35	60	67	57	54	52	92	95	57.0625	82	66	35	39	55.5	52	68	78	76	68.5	52	57	41	66	45	52.2	31	35	41	82	65	50.8	56.5882
40	36	42	32	50	76	66	59	61	66	52	57	41	36	25	62	50.0625	60	32	77	55	56	33	74	51	60	54.5	72	77	50	25	55	55.8	50	34	36	22	20	32.4	49.5294
45	40	35	30	32	33	35	40	40	41	45	44	42	44	37	36	38.6875	33	36	45	60	43.5	33	45	52	45	43.75	12	24	55	51	33	35	42	40	70	75	76	60.6	42.5294
35	65	45	40	55	50	45	42	65	66	45	40	30	25	20	20	43	46	52	37	35	42.5	44	37	36	35	38	41	40	43	41	52	43.4	60	56	25	47	49	47.4	43.0588
45	50	35	40	40	60	56	55	12	24	25	30	33	35	65	45	40.625	42	20	40	38	35	35	52	55	56	49.5	60	46	55	25	20	41.2	41	40	40	50	50	44.2	41.6176
49	51	50	60	56	25	47	49	44	49	51	50	33	50	25	47	46	41	51	31	72	48.75	35	28	21	22	26.5	50	44	45	40	50	45.8	41	52	55	56	62	53.2	45.0588
44	49	51	50	60	56	55	51	61	60	32	43	50	44	46	31	48.9375	30	50	45	66	47.75	60	60	50	44	53.5	46	55	50	50	50	50.2	45	52	45	40	44	45.2	48.9706
55	58	43	59	62	44	41	40	42	40	43	35	34	56	65	41	47.375	38	55	50	41	46	35	54	41	36	41.5	50	45	40	68	40	48.6	56	55	12	24	25	34.4	44.7941
40	40	43	42	40	70	75	76	50	40	40	43	65	36	40	35	48.4375	30	55	52	53	47.5	42	40	43	51	44	12	25	18	14	22	18.2	65	45	40	55	50	51	43.7353
61	60	60	50	42	31	26	42	52	61	60	60	40	41	31	26	46.4375	50	45	50	50	48.75	55	56	43	33	46.75	41	40	50	61	24	43.2	24	25	30	33	35	29.4	43.7647
70	75	41	40	30	59	61	66	60	30	35	41	42	51	59	31	49.4375	50	37	59	52	49.5	54	59	41	40	48.5	85	65	63	91	75	75.8	50	35	40	40	60	45	52.5588
54	41	36	39	42	67	43	51	55	54	41	36	62	66	67	43	49.8125	55	35	54	52	49	46	49	51	55	50.25	68	41	36	39	42	45.2	35	40	40	36	31	36.4	47.1176
42	55	59	52	61	28	35	35	41	42	55	59	21	22	65	65	46.0625	32	45	59	61	49.25	50	40	40	32	40.5	12	25	29	32	21	23.8	38	47	10	55	35	37	41.1765
65	66	70	75	76	50	40	40	43	42	40	38	38	34	31	35	48.9375	55	22	44	46	41.75	61	28	35	35	39.75	46	45	43	52	38	44.8	40	35	30	51	66	44.4	45.7353
51	55	56	65	41	40	42	40	43	35	34	33	51	52	55	59	47	51	43	43	51	47	45	40	50	50	46.25	44	49	51	50	60	50.8	70	55	41	61	24	50.2	47.9412
31	28	41	45	49	56	58	65	62	69	54	46	34	31	39	57	47.8125	40	72	45	41	49.5	50	61	44	32	46.75	55	54	41	36	49	47	45	42	31	33	42	38.6	46.4118
48	46	42	38	35	52	61	66	43	48	46	42	35	47	52	61	47.625	22	50	56	65	48.25	77	41	44	32	48.5	48	46	42	38	65	47.8	37	36	35	42	41	38.2	46.4412
55	56	43	42	41	26	25	43	51	55	56	43	33	31	26	25	40.6875	31	52	49	51	45.75	50	44	46	31	42.75	55	56	43	42	41	47.4	45	52	45	32	45	43.8	42.9706
45	40	35	40	45	50	55	57	54	59	61	72	67	41	44	32	49.8125	35	50	63	35	45.75	30	35	61	42	42	55	52	50	51	45	50.6	37	36	35	42	41	38.2	46.8235
19	21	27	24	51	55	43	44	42	40	41	30	15	10	15	28	31.5625	21	29	31	27	27	34	36	22	20	28	15	22	45	22	24	25.6	55	90	50	70	69	66.8	34.9118
26	7	16	22	24	29	31	14	15	20	22	66	56	16	21	45	26.875	48	29	22	41	35	48	29	32	50	39.75	20	22	24	36	30	26.4	52	57	41	36	25	42.2	31.5294
28	28	31	30	54	34	14	13	11	5	16	11	22	15	12	42	22.875	34	34	12	11	22.75	23	14	13	11	15.25	22	28	18	11	30	21.8	55	50	21	15	26	33.4	23.3529
88	80	92	100	95	75	59	80	90	95	100	80	67	62	85	94	83.875	98	81	65	79	80.75	95	90	85	87	89.25	78	81	80	90	82	82.2	0	0	0	0	0	0	71.5588
95	60	79	45	61	92	90	87	60	96	91	94	56	66	91	95	78.625	94	56	96	61	76.75	95	88	55	45	70.75	80	84	54	79	65	72.4	44	45	60	77	88	62.8	74.2353
66	61	72	78	85	95	80	84	88	86	61	72	78	85	95	49	77.1875	95	60	54	88	74.25	72	48	75	95	72.5	79	45	71	92	90	75.4	92	89	65	88	100	86.8	77.4412
22	20	15	12	45	48	59	52	50	34	36	41	48	41	13	10	34.125	46	22	20	15	25.75	27	16	22	24	22.25	29	31	33	35	46	34.8	42	28	52	24	45	38.2	32.4412
33	45	52	45	40	44	41	40	34	40	35	30	32	33	35	40	38.6875	35	47	31	30	35.75	33	60	46	55	48.5	45	50	35	40	40	42	41	44	32	55	54	45.2	40.9412
57	54	52	62	68	78	76	81	50	52	51	57	43	42	40	36	56.1875	50	57	50	77	58.5	41	76	25	62	51	42	32	50	76	66	53.2	13	19	41	42	35	30	51.5588
33	31	26	25	43	51	55	56	43	42	41	35	61	69	72	71	47.125	60	33	50	50	48.25	66	37	43	51	49.25	68	54	51	28	45	49.2	22	45	32	30	30	31.8	45.5588
62	66	67	43	51	55	54	41	36	39	42	41	44	47	61	43	49.5	51	52	41	50	48.5	45	40	62	52	49.75	52	75	81	85	72	73	54	41	36	52	37	44	52.0588
50	42	44	46	31	49	61	60	52	53	50	41	40	43	36	33	45.6875	65	42	30	60	49.25	47	45	51	55	49.5	60	70	55	41	25	50.2	42	40	43	52	37	42.8	46.7941
40	41	31	26	42	52	61	60	60	50	42	66	65	72	62	25	49.6875	60	35	43	59	49.25	49	45	55	46	48.75	16	45	25	21	32	27.8	75	81	85	46	45	66.4	48.7647
52	45	40	40	32	33	35	38	41	40	50	61	60	65	53	57	46.375	25	59	66	43	48.25	41	28	61	66	49	45	12	32	40	70	39.8	50	50	50	41	35	45.2	45.7647
33	30	25	47	49	44	49	51	50	60	56	55	51	43	33	60	46	49	28	41	44	40.5	54	41	45	49	47.25	34	33	51	52	55	45	71	40	43	66	52	54.4	46.5882
62	44	41	47	46	55	58	43	59	62	44	41	40	32	55	58	49.1875	51	66	40	40	49.25	42	67	43	51	50.75	51	65	36	39	41	46.4	66	20	30	31	52	39.8	47.5882
44	45	40	50	50	70	60	60	50	41	40	30	35	35	45	50	46.5625	66	47	35	33	45.25	35	52	61	66	53.5	42	36	65	72	30	49	51	44	47	57	25	44.8	47.3235
42	51	59	61	66	60	70	75	41	40	30	35	36	39	45	44	49.625	43	32	56	68	49.75	46	52	58	43	49.75	50	71	40	43	35	47.8	49	51	50	33	41	44.8	48.6765
50	50	50	40	41	45	55	46	55	50	50	50	47	49	45	55	48.625	62	65	62	89	69.5	54	41	36	62	48.25	43	51	55	28	65	48.4	25	20	30	34	33	28.4	48.0294
35	38	41	40	50	40	40	32	33	35	58	41	52	65	70	60	45.625	50	58	41	47	49	22	35	24	26	26.75	42	50	42	64	46	48.8	21	15	55	35	45	34.2	42.5882
61	60	52	53	50	44	46	31	49	61	60	42	50	42	44	46	49.4375	36	61	50	45	48	48	46	42	35	42.75	26	12	32	23	28	24.2	40	44	41	40	34	39.8	43.3529
50	51	45	46	46	49	51	55	52	50	51	45	45	47	49	51	48.9375	50	36	63	42	47.75	54	51	48	31	46	41	52	65	25	60	48.6	41	45	44	42	44	43.2	47.5588
42	40	43	35	34	56	65	41	40	42	40	43	51	55	56	65	46.75	77	71	72	75	73.75	42	55	59	21	44.25	76	87	82	61	66	74.4	66	45	40	30	25	41.2	52.8824
60	60	50	41	40	40	50	50	70	60	60	50	44	45	40	50	50.625	84	61	68	64	69.25	61	60	42	50	53.25	50	47	49	45	55	49.2	41	52	55	56	52	51.2	53
40	35	40	45	50	54	52	50	45	40	35	40	55	58	54	52	46.5625	46	44	36	59	46.25	61	60	60	40	55.25	41	42	51	59	31	44.8	65	45	40	55	50	51	47.9412
70	60	60	50	41	40	30	35	54	41	36	39	42	67	43	51	47.4375	50	66	41	40	49.25	50	50	50	47	49.25	41	40	42	71	43	47.4	20	20	30	40	43	30.6	45.3824
40	40	50	60	40	40	50	50	35	38	41	40	50	60	70	32	46	55	65	41	30	47.75	40	40	40	50	42.5	50	70	32	41	50	48.6	85	52	45	52	84	63.6	48.7647
50	40	40	43	42	40	38	38	61	60	60	50	42	51	26	42	45.1875	85	91	85	76	84.25	76	50	40	40	51.5	66	60	33	35	41	47	37	36	65	42	41	44.2	50.6471
52	61	66	43	48	46	42	35	50	51	45	46	46	49	51	55	49.125	50	61	40	45	49	57	54	59	61	57.75	49	44	49	51	50	48.6	38	47	41	21	15	32.4	47.5882
25	35	40	45	44	43	41	52	55	56	62	38	47	56	33	23	43.4375	25	45	46	55	42.75	40	41	45	44	42.5	37	36	35	42	41	38.2	50	42	31	26	42	38.2	41.7059
20	35	40	40	50	45	50	35	40	40	60	56	55	54	54	23	43.5625	45	45	21	41	38	65	36	45	40	46.5	20	20	47	40	43	34	52	45	40	44	41	44.4	41.9706
40	50	60	40	40	50	50	40	40	40	50	60	45	45	50	50	46.875	83	92	60	91	81.5	50	51	45	45	47.75	50	33	50	65	47	49	40	35	30	32	33	34	49.4706
55	51	57	43	42	40	36	42	32	50	76	66	59	61	66	68	52.75	72	66	36	51	56.25	52	51	57	43	50.75	55	42	92	65	39	58.6	54	52	50	45	40	48.2	53.1176
55	50	65	82	92	95	39	30	66	45	55	35	60	67	57	54	59.1875	62	57	68	50	59.25	60	67	57	54	59.5	52	62	68	38	76	59.2	81	92	88	82	83	85.2	63.0588
59	57	35	43	44	45	78	75	52	72	72	77	50	25	55	50	55.5625	66	65	62	38	57.75	50	75	55	50	57.5	69	72	77	45	36	59.8	72	90	72	95	65	78.8	60.0882
30	35	32	33	34	51	60	61	82	81	32	32	79	82	59	57	52.5	52	77	44	62	58.75	62	76	32	33	50.75	25	15	23	26	16	21	70	75	76	50	40	62.2	49.8235
50	52	57	41	36	25	62	69	72	77	65	66	50	31	62	59	54.625	45	32	64	67	52	66	52	57	41	54	52	62	68	58	56	59.2	25	47	49	44	49	42.8	53.1765
35	25	20	30	34	33	45	52	45	40	44	41	43	40	46	35	38	35	37	50	56	44.5	30	32	33	35	32.5	25	20	66	30	40	36.2	56	65	41	40	42	48.8	39.4412
45	52	45	40	44	41	40	43	41	52	55	56	33	35	40	34	43.5	20	57	25	55	39.25	40	55	50	45	47.5	45	40	35	30	32	36.4	40	80	82	54	75	66.2	45.7647
35	25	20	30	34	33	45	52	45	40	44	41	40	34	47	58	38.9375	26	15	65	56	40.5	34	40	35	30	34.75	35	40	40	41	45	40.2	40	30	59	61	66	51.2	40.6176
12	24	25	30	33	35	65	45	40	55	50	45	42	30	31	35	37.3125	55	20	41	40	39	55	25	20	30	32.5	45	52	45	40	44	45.2	40	50	40	40	32	40.4	38.5588
55	50	50	40	20	30	35	32	33	34	51	60	61	82	81	88	50.125	58	78	62	35	58.25	77	65	66	50	64.5	57	43	72	40	36	49.6	95	84	75	70	87	82.2	57.4118
71	72	77	50	25	55	50	65	82	92	95	39	30	66	45	43	59.8125	77	66	57	40	60	72	42	77	50	60.25	32	42	74	51	60	51.8	59	61	66	60	30	55.2	58.0294
33	45	52	45	40	44	41	40	43	41	52	55	56	52	28	47	44.625	44	41	35	44	41	50	35	42	65	48	40	41	45	44	42	42.4	40	45	50	55	57	49.4	44.9706
45	78	75	52	72	72	77	50	32	33	34	51	60	61	77	65	58.375	52	57	65	36	52.5	42	68	78	76	66	67	57	23	52	92	58.2	32	81	88	95	90	77.2	61.3235
22	25	29	33	31	35	41	15	11	10	12	42	45	29	10	15	25.3125	42	45	29	10	31.5	33	35	22	13	25.75	15	25	46	44	41	34.2	51	57	43	42	40	46.6	30.5294
66	41	40	47	32	81	88	95	90	82	77	76	96	46	88	42	67.9375	62	50	70	69	62.75	50	51	72	78	62.75	42	74	48	62	82	61.6	87	65	83	44	45	64.8	65.3235
51	55	43	44	42	40	41	19	21	27	24	41	25	43	20	15	34.4375	41	25	43	20	32.25	15	42	22	26	26.25	31	56	35	42	13	35.4	55	35	60	67	57	54.8	36.3529
61	60	55	52	59	42	37	89	88	76	73	59	61	66	69	78	64.0625	62	54	68	62	61.5	44	45	80	77	61.5	89	64	52	57	78	68	25	35	82	92	95	65.8	64.2941
5	0	0	2	3	14	15	10	15	5	6	22	15	10	3	10	8.4375	5	12	5	4	6.5	5	5	4	10	6	0	0	0	0	0	0	100	82	91	75	80	85.6	18.0294
15	10	11	21	11	5	5	18	20	26	25	11	25	15	3	0	13.8125	6	4	11	15	9	15	5	11	5	9	6	5	2	12	15	8	100	88	76	95	95	90.8	23.1471
52	59	42	37	89	88	44	48	62	82	44	48	62	82	88	68	62.1875	61	66	69	78	68.5	82	64	48	62	64	15	23	39	32	18	25.4	81	42	32	87	76	63.6	57.9412
22	23	23	27	38	16	44	12	10	15	20	22	23	23	35	26	23.6875	22	23	23	35	25.75	31	42	12	22	26.75	30	15	51	15	28	27.8	52	27	15	25	15	26.8	25.3529
15	16	21	22	25	22	3	2	23	42	23	14	13	11	5	31	18	34	14	13	11	18	20	24	14	38	24	22	15	12	42	22	22.6	37	49	28	44	48	41.2	22.7941
62	48	55	50	51	49	68	48	85	90	82	78	55	50	51	70	62	64	62	57	78	65.25	69	62	78	55	66	59	42	37	89	88	63	89	74	66	45	55	65.8	63.5588
62	38	47	10	21	15	55	35	45	45	40	55	50	45	42	15	38.75	45	33	41	56	43.75	44	41	40	43	42	35	65	25	40	55	44	31	26	42	52	61	42.4	41.0294
75	70	72	77	55	54	49	45	61	92	99	87	60	81	88	77	71.375	87	72	88	71	79.5	58	85	95	80	79.5	72	78	85	65	80	76	75	89	92	59	72	77.4	74.8529
70	56	41	94	56	66	61	72	78	85	95	80	84	88	86	95	75.4375	80	84	74	49	71.75	50	76	91	94	77.75	87	60	96	61	94	79.6	50	81	79	68	48	65.2	74.3824
56	66	61	72	78	85	95	80	84	54	49	45	61	92	99	81	72.375	45	61	92	90	72	45	71	92	90	74.5	41	94	56	92	81	72.8	2	23	42	43	15	25	65.6765
40	32	55	58	43	59	62	44	41	47	46	45	48	49	52	50	48.1875	41	67	40	43	47.75	22	48	65	55	47.5	56	58	45	42	68	53.8	30	42	61	42	51	45.2	48.4412
21	22	28	35	35	41	42	55	59	52	61	66	43	58	68	65	46.9375	38	65	45	50	49.5	42	64	46	31	45.75	55	54	59	61	32	52.2	45	62	87	56	61	62.2	50.1176
47	49	45	55	46	55	50	50	50	40	41	42	51	45	48	49	47.6875	50	60	35	41	46.5	40	51	40	50	45.25	77	81	72	88	76	78.8	12	32	40	45	66	39	50.5588
35	47	52	61	66	43	48	46	42	38	35	69	42	41	36	33	45.875	59	33	51	45	47	32	35	64	56	46.75	41	42	55	39	55	46.4	31	22	52	61	44	42	45.6176
100	100	96	88	60	76	77	79	83	95	93	91	90	90	96	81	87.1875	92	85	80	91	87	90	82	65	95	83	92	95	95	90	81	90.6	0	0	0	0	0	0	74.3529
44	37	36	35	42	41	44	25	45	50	35	40	40	60	56	55	42.8125	41	46	45	41	43.25	62	38	47	10	39.25	65	66	85	72	82	74	50	41	40	30	35	39.2	46.5
40	41	45	44	42	44	37	36	35	42	41	44	25	15	61	60	40.75	55	35	41	45	44	15	65	45	40	41.25	45	42	65	26	45	44.6	40	41	45	55	46	45.4	42.4412
